# Supplementary material for: Cross-species studies implicate the melanocortin 3 receptor more strongly in the control of pubertal development than energy balance
Source: Mol Metab. Author manuscript; Available in PMC 2026 Jan 23. (PMC12808844; doi:10.1016/j.molmet.2025.102301)
Supplement: Supplementary Material [file EMS211997-supplement-Supplementary_Material.zip]

Archive with 2 entries (2 files):
- 1-s2.0-S221287782500208X-mmc1.xlsx
- 1-s2.0-S221287782500208X-mmc2.pdf
