# Supplementary material for: Cross-species studies implicate the melanocortin 3 receptor more strongly in the control of pubertal development than energy balance
Source: Mol Metab. Author manuscript; Available in PMC 2026 Jan 23. (PMC12808844; doi:10.1016/j.molmet.2025.102301)
Supplement: Supplementary Material [file EMS211997-supplement-Supplementary_Material.zip › 1-s2.0-S221287782500208X-mmc1.xlsx]

## Sheet: Supplementary table 1
Supplementary table 1: MC3R coding variants with MAF<0.01 found in homozygous carriers in PGR, MCPS and BELIEVE
Cohort	Variant ID (Chr:pos:ref:alt)	Location (GRCh 38)	Allele	Consequence	CDS position	Protein position	Amino acids	Codons	Existing variation	CADD PHRED	ALT	gnomAD v4.1 MAF (Total)	gnomAD v4.1 MAF (Ancestry matched)	Cohort MAF	N Hom (ALT)	Cohort N
PGR	20:56249030:G:A	20:56249030	A	missense_variant	187	63	V/M	Gtg/Atg	rs143370838	24.9	A	7e-05	0.00053 (SAS)	0.000432	2	83435
PGR	20:56249093:G:A	20:56249093	A	missense_variant	250	84	D/N	Gac/Aac	rs754750284	25.6	A	1e-05	0.00022 (SAS)	0.000174	1	83435
PGR	20:56249115:A:G	20:56249115	G	missense_variant	272	91	N/S	aAt/aGt	rs201051836,CM113225	25.6	G	4e-05	0.00020 (SAS)	0.000126	1	83435
PGR	20:56249134:G:A	20:56249134	A	missense_variant	291	97	M/I	atG/atA	rs199684791,CM074933,COSV54763862	21.3	A	0.00028	0.00478 (SAS)	0.004	12	83435
PGR	20:56249273:G:C	20:56249273	C	missense_variant	430	144	V/L	Gtc/Ctc	rs775292393,COSV54763666	21.8	C	5e-06	0.00009 (SAS)	6.59e-05	1	83435
MCPS	20:56249272:C:G	20:56249272	G	missense_variant	429	143	Y/*	taC/taG	rs148382606,COSV99710699	35	G	7e-05	0.00193 (AMR)	0.0038395	4	139603
BELIEVE	20:56249134:G:A	20:56249134	A	missense_variant	291	97	M/I	atG/atA	rs199684791,CM074933,COSV54763862	21.3	A	0.00028	0.00478 (SAS)	0.004461	4	71942
BELIEVE	20:56249030:G:A	20:56249030	A	missense_variant	187	63	V/M	Gtg/Atg	rs143370838	24.9	A	7e-05	0.00053 (SAS)	0.000738	2	71942

## Sheet: Supplementary table 2
Supplementary table 2: Cyclic AMP results for MC3R missense mutations
Mutation reported	Cohort	Amino acid position	CADD Phred score	N biological replicates	Mean logEC50 (logM;SD)	Diff. LogEC50 compared to WT	Pval	Mean %WT Emax (SD)	Pval	Classification
V63M	PGR/BELIEVE	63	24.9	3	-	-	-	-0.539 (14.22)	0.0431	CLoF
D84N	PGR	84	25.6	3	-	-	-	1.02 (3.01)	0.0023	CLoF
N91S	PGR	91	25.6	6	-7.93 (0.570)	0.34	0.46	62.4 (8.84)	0.3987	WT-like
V144L	PGR	144	21.8	3	-7.70 (0.147)	0.16	0.907	107.7 (13.1)	0.9964	WT-like
S131F	ALSPAC	131	29.9	3	-		-	-0.0791 (0.246)	<0.001	CLoF
A149T	ALSPAC	149	29.4	3	-6.558 (0.251)	0.916	0.0868	51.5 (8.86)	0.0012	PLoF
R151H	ALSPAC	151	32	7	-7.87 (0.197)	0.149	0.05897	60.1 (9.21)	0.0127	PLoF
G249S	ALSPAC	249	28.4	7	-7.82 (0.161)	0.134	0.0455	71.0 (9.93)	0.0225	PLoF
C254R	ALSPAC	254	29.3	3	-	-	-	0.507 (0.78)	<0.001	CLoF
L262V	ALSPAC	262	25.9	4	-6.627 (0.167)	1.171	0.0018	41.7 (5.25)	0.0137	PLoF
P269R	ALSPAC	269	27.2	3	-	-	-	1.95 (2.91)	<0.001	CLoF
I298S*	ALSPAC	298	-	2	-	-	-	-12.00 (4.143)	0.1064	CLoF
R220S+G249S (DM)	ALSPAC	220, 249	-	3	-7.63 (0.123)	0.311	0.00626	30.8 (6.73)	0.0203	PLoF
*I298S has been previously confirmed as a complete loss of function mutation by Mencarelli et al (2008) and Mencarelli et al (2011)
Classifications:
· WT-like: (75% WT < Emax ≤ 120% WT or 0.2 × WT ≤ EC50 < 5 × WT)
· PLoF (25% WT < Emax ≤ 75% WT or 5 × WT ≤ EC50 < 50 × WT)
· CLoF (Emax ≤ 25% WT or EC50 ≥ 50 × WT)

## Sheet: Supplementary table 3
Supplementary table 3: List of MC3R coding, loss of function variants found in ALSPAC
Platform	Variant type	Variant ID (chr:pos:alt)	Location (GRCh 38)	Allele	Consequence	CDS_position	Protein_position	Amino_acids	Codons	Existing_variation	CADD_PHRED	Hom (REF)	Het (ALT)	Hom (ALT)
WES/HRC imputed	SNP	20:56248977:C	20:56248977	C	missense_variant	134	45	F/S	tTc/tCc	rs143321797,CM0910908	26.3	8279	6	0
WES	SNP	20:56249001:G	20:56249001	G	missense_variant	158	53	L/R	cTg/cGg	rs61736060	26.6	8284	1	0
WES	SNP	20:56249235:T	20:56249235	T	missense_variant	392	131	S/F	tCc/tTc	rs1040349341	29.9	8284	1	0
WES	SNP	20:56249288:A	20:56249288	A	missense_variant	445	149	A/T	Gcg/Acg	rs1391793742	29.4	8284	1	0
WES	SNP	20:56249295:A	20:56249295	A	missense_variant	452	151	R/H	cGc/cAc	rs368067760	32	8284	1	0
Target Capture NGS/Sanger	SNP	20:56249483:C	20:56249483	C	missense_variant	640	214	A/P	Gcg/Ccg	-	27.5	5724	1	0
WES/HRC imputed	SNP	20:56249501:A	20:56249501	A	missense_variant	658	220	R/S	Cgc/Agc	rs61735259,CM0911382,COSV54763198	22.9	9966	42	0
WES	SNP	20:56249588:A	20:56249588	A	missense_variant	745	249	G/S	Ggc/Agc	rs373708098	28.4	8282	3	0
WES	SNP	20:56249603:C	20:56249603	C	missense_variant	760	254	C/R	Tgc/Cgc	rs757298022	29.3	8284	1	0
WES	SNP	20:56249627:G	20:56249627	G	missense_variant	784	262	L/V	Ctg/Gtg	rs757077963,CM113219,COSV99710911	25.9	8284	1	0
WES	SNP	20:56249649:G	20:56249649	G	missense_variant	806	269	P/R	cCc/cGc	-	27.2	8284	1	0
WES	Deletion-insertion	20:56249735-56249736:TC*	20:56249735	TC	missense_variant	892-893	298	I/S	ATc/TCc	rs2146061616	-	8284	1	0
*This variant is recorded as two separate SNPs on Gnomad.

## Sheet: Supplementary table 4
Supplementary table 4: MC3R LoF carrier associations with delayed puberty phenotypes in ALSPAC
Dependent variable	subset	coef	stderr	pval	ci_lower	ci_upper	N	r2	total N	carrier N
axillary hair	female	-0.13	0.22	0.56	-0.56	0.3	3446	0.0001	3446	19
axillary hair	male	-0.1	0.23	0.67	-0.54	0.35	3230	6e-05	3230	20
axillary hair	sex combined	-0.12	0.16	0.48	-43	0.2	6676	8e-05	6676	39
breast development	female	-0.31	0.26	0.23	-0.83	0.2	3591	0.00015	3591	19
genitalia development	male	0.62	0.27	0.02	0.09	1.16	3374	0.00154	3374	21
menarche	female	0.11	0.28	0.7	-0.44	0.65	3021	5e-05	3021	18
peak BMC velocity	female	-0.06	0.23	0.78	-0.51	0.38	3384	2e-05	3384	19
peak BMC velocity	male	0.15	0.17	0.38	-0.18	0.48	3333	0.00023	3333	19
peak BMC velocity	sex combined	0.07	0.16	0.67	-0.25	0.39	6717	3e-05	6717	38
peak height velocity	female	-0.08	0.18	0.68	-0.43	0.28	3652	5e-05	3652	19
peak height velocity	male	0.16	0.19	0.39	-0.21	0.53	3676	0.0002	3676	19
peak height velocity	sex combined	0.05	0.17	0.75	-0.27	0.38	7328	1e-05	7328	38
peak weight velocity	female	-0.12	0.26	0.64	-0.63	0.38	3645	6e-05	3645	19
peak weight velocity	male	0.69	0.29	0.02	0.11	1.26	3674	0.0015	3674	19
peak weight velocity	sex combined	0.22	0.16	0.18	-0.1	0.54	7319	0.00025	7319	38
pubic hair	female	-0.07	0.25	0.76	-0.56	0.41	3587	3e-05	3587	19
pubic hair	male	0.42	0.22	0.05	-0.01	0.84	3406	0.00109	3406	22
pubic hair	sex combined	0.19	0.16	0.22	-0.12	0.5	6993	0.00021	6993	41
voice break	male	0.35	0.24	0.15	-0.13	0.83	3373	0.00061	3373	22

## Sheet: Supplementary table 5
Supplementary table 5: Total sample and number of MC3R LoF carriers in each time point with anthropometric measures
Age (years)	Height		Weight		BMI		Fat mass		Lean Mass
	N	N carriers	N	N carriers	N	N carriers	N	N carriers	N	N carriers
0.3	798	2	799	2	798	2
0.7	1044	4	1045	4	1044	4
1	1001	3	1003	3	1001	3
2	867	3	929	3	867	3
2.5	908	2	942	2	906	2
3	903	3	914	3	903	3
3.6	901	2	906	2	900	2
4	886	1	885	1	883	1
5	869	2	869	2	866	2
7	7271	43	7262	43	7262	43
8	6451	34	6245	32	6092	31
9	6960	40	7017	40	6957	40	6695	35	6695	35
10	6757	37	6786	38	6744	37
11	6487	41	6491	41	6484	41	6395	40	6395	40
13	6197	41	6136	41	6136	41
14	5667	36	5660	36	5660	36	5580	36	5580	36
15	5017	32	5007	32	5007	32	4796	30	4796	30
18	4569	30	4568	30	4565	30	4402	30	4402	30
24	3772	23	3772	23	3770	23	3671	21	3671	21

## Sheet: Supplementary table 6
Supplementary table 6: Mean predicted anthropometric measures at different ages in ALSPAC for MC3R LoF carriers vs non carriers.
		Non-carriers	Carriers
Outcome	Age	Mean (95% CI)	Mean (95% CI)
BMI (kg/m2)	1	17.12 (17.02, 17.22)	16.97 (15.75, 18.18)
	3	16.41 (16.34, 16.47)	16.49 (15.74, 17.24)
	5	16.16 (16.09, 16.23)	16.39 (15.76, 17.02)
	7	16.64 (16.56, 16.71)	16.89 (16.21, 17.57)
	10	18.21 (18.13, 18.29)	18.33 (17.58, 19.09)
	12	19.38 (19.29, 19.47)	19.40 (18.56, 20.23)
	15	21.16 (21.05, 21.27)	21.02 (20.01, 22.04)
	18	22.90 (22.77, 23.03)	22.60 (21.38, 23.83)
	20	24.05 (23.91, 24.20)	23.65 (22.27, 25.03)
	25	27.01 (26.82, 27.20)	26.34 (24.55, 28.14)
Height (cm)	1	53.2 (52.6, 53.8)	53.1 (47.5, 58.6)
	3	77.5 (77.1, 77.9)	76.8 (72.8, 80.8)
	5	100.1 (99.8, 100.4)	98.9 (96.3, 101.5)
	7	119.8 (119.6, 120.0)	118.2 (116.4, 120.0)
	10	142.9 (142.7, 143.1)	140.8 (139.0, 142.5)
	12	152.9 (152.7, 153.1)	150.5 (148.6, 152.5)
	15	161.8 (161.6, 162.0)	159.3 (157.3, 161.2)
	18	165.7 (165.5, 165.9)	163.1 (160.9, 165.3)
	20	167.1 (166.8, 167.3)	164.4 (161.8, 167.0)
	25	170.3 (169.8, 170.7)	167.5 (163.4, 171.6)
Weight (kg)	1	8.13 (8.01, 8.25)	8.09 (6.50, 9.69)
	3	15.04 (14.94, 15.14)	15.16 (14.00, 16.31)
	5	21.73 (21.58, 21.87)	21.87 (20.47, 23.26)
	7	28.13 (27.94, 28.31)	28.06 (26.32, 29.80)
	10	37.65 (37.42, 37.88)	36.90 (34.76, 39.03)
	12	43.86 (43.60, 44.13)	42.48 (40.01, 44.95)
	15	53.26 (52.92, 53.61)	50.79 (47.54, 54.05)
	18	62.42 (61.98, 62.87)	58.86 (54.61, 63.10)
	20	68.48 (67.96, 69.00)	64.19 (59.23, 69.15)
	25	84.04 (83.31, 84.76)	77.89 (70.98, 84.80)
Fat mass (kg)	10	9.86 (9.70, 10.03)	9.83 (8.28, 11.39)
	12	13.84 (13.64, 14.04)	13.45 (11.59, 15.31)
	15	18.71 (18.45, 18.98)	17.89 (15.44, 20.34)
	18	21.33 (21.05, 21.61)	20.29 (17.60, 22.98)
	25	26.42 (26.00, 26.84)	24.98 (20.83, 29.13)
Lean mass (kg)	10	24.28 (24.18, 24.39)	23.45 (22.43, 24.48)
	12	30.19 (30.06, 30.32)	28.90 (27.68, 30.12)
	15	36.75 (36.58, 36.93)	35.06 (33.43, 36.68)
	18	38.75 (38.57, 38.92)	37.19 (35.53, 38.86)
	25	41.22 (40.97, 41.47)	40.28 (37.76, 42.80)
